# Supplementary material for: DNA methylation estimates of immune cell abundance have prognostic potential in triple negative breast cancer
Source: Clin Epigenetics. 2026 Jan 27;18:128. doi: 10.1186/s13148-026-02052-w (PMC13330045; doi:10.1186/s13148-026-02052-w)
Supplement: Supplementary file 3 — Additional file3 (XLSX 36 kb) [file 13148_2026_2052_MOESM3_ESM.xlsx]

## Sheet: Table S1
Table S1: Details of MCCS non-TNBC patients
Clinicopathological characteristics of the non-TNBC patients from the MCCS dataset
	HER2+ (n = 29)	Luminal A (n = 236)	Luminal B (n = 86)
Age, yrs
Mean (Range)	61.9 (49.1 – 79.3)	64.7 (42-82)	65.02 (44.1 – 70.4)
Grade (Number (%))
1	0	69 (29.2%)	18 (20.9%)
2	5 (17.2%)	112 (47.5%)	41 (47.7%)
3	24 (82.8%)	41 (17.4%)	25 (29.1%)
NA	0	14 (5.9%)	2 (2.3%)
T Stage (Number (%))
T1	14 (48.3%)	178 (75.4%)	61 (70.9%)
T2	14 (48.3%)	50 (21.2%)	24 (27.9%)
T3	1 (3.4%)	4 (1.7%)	1 (1.2%)
T4	0	1 (0.4%)	0
NA	0	3 (1.3%)	0
N Stage (Number (%))
N0	14 (48.3%)	170 (72.0%)	55 (64.0%)
N1	9 (31.0%)	34 (14.4%)	18 (20.9%)
N2	4 (13.8%)	9 (3.8%)	6 (7.0%)
N3	2 (6.9%)	9 (3.8%)	2 (2.3%)
NX	0	14 (5.9%)	5 (5.8%)
M Stage (Number (%))
M0	25 (86.2%)	174 (73.7%)	64 (74.4%)
M1	1 (3.4%)	3 (1.3%)	0
MX	3 (10.3%)	59 (25.0%)	22 (25.6%)
Follow Up Time, months
Mean (range)	204.2 (38.4 – 351.6)	208.6 (8.4 – 361.2)	195.2 (31.2 – 346.8)
Survival State (Number (%))
Deaths from Disease	7 (24.1%)	39 (16.5%)	12 (14.0%)

## Sheet: Table S2
Table S2: Principle Component Analysis (PCA) of DNA methylation profiles
Association between the top 5 Principal Components (PCs) and explanatory variables. P values are adjusted, highlighted values indicate statistically significant at adjusted p-value < 0.05. Percent indicates percentage of variance explained by each PC.
a) MCCS Dataset
	PC1 (12.58%)		PC2 (9.81%)		PC3 (6.20%)		PC4 (4.54%)		PC5 (3.73%)
	Statistic	p-value	Statistic	p-value	Statistic	p-value	Statistic	p-value	Statistic	p-value
Sentrix ID	1.17463	0.254443	1.05301	0.516386	2.67651	1.4872e-07	3.53684	6.90936e-12	2.70241	1.08656e-07
Sentrix Position	1.44711	0.248745	1.49421	0.326739	1.04918	0.401931	1.30512	0.218727	1.33153	0.204159
Subtype	33.4181	1.80408e-23	6.80808	0.000129128	15.3942	4.75806e-11	7.13311	3.65691e-05	17.3193	1.8886e-12
Mortality	0.862001	0.353716	0.421825	0.516386	1.32881	0.312096	6.33087	0.0204	1.94093	0.204159
Age	-5.53735	1.36087e-07	0.673399	0.516386	1.40027	0.270295	-1.3677	0.215179	1.55565	0.200916
b) MCCS Dataset with DNA methylation estimates of cell composition
	PC1 (12.58%)		PC2 (9.81%)		PC3 (6.20%)		PC4 (4.54%)		PC5 (3.73%)
	Statistic	p-value	Statistic	p-value	Statistic	p-value	Statistic	p-value	Statistic	p-value
Sentrix ID	1.17463	0.232633	1.05301	0.510029	2.67651	1.18976e-07	3.53684	3.68499e-12	2.70241	8.69251e-08
Sentrix Position	1.44711	0.198996	1.49421	0.209113	1.04918	0.401931	1.30512	0.218727	1.33153	0.204159
Subtype	33.4181	1.44326e-23	6.80808	6.88681e-05	15.3942	2.53763e-11	7.13311	2.92553e-05	17.3193	1.51088e-12
Mortality	0.862001	0.353716	0.421825	0.516386	1.32881	0.285345	6.33087	0.0195839	1.94093	0.187782
Age	-5.53735	8.70955e-08	0.673399	0.516386	1.40027	0.216236	-1.3677	0.196735	1.55565	0.160733
Immune cell percent	12.6885	1.60806e-30	-7.86122	1.31216e-13	7.6178	6.99719e-13	-13.0783	2.16719e-32	-3.1185	0.00311004
Epithelial percent	-10.2054	1.49545e-21	1.88193	0.121084	-8.2514	1.66031e-14	14.561	3.19933e-38	8.81098	2.70208e-16
Fibroblast percent	-5.85327	1.9537e-08	11.0973	2.40616e-24	-1.54148	0.198335	2.31746	0.0279496	-6.12198	5.69357e-09
c) NBCF Dataset
	PC1 (17.67%)		PC2 (10.49%)		PC3 (5.59%)		PC4 (4.49%)		PC5 (3.82%)
	Statistic	p-value	Statistic	p-value	Statistic	p-value	Statistic	p-value	Statistic	p-value
Sentrix ID	0.610411	0.829074	1.50997	0.265375	0.543163	0.954932	1.79414	0.274729	1.22003	0.675339
Sentrix Position	0.603744	0.829074	1.42925	0.265375	1.19428	0.551691	0.838124	0.714895	0.619834	0.841177
Mortality	0.35189	0.829074	0.35664	0.644729	5.27538	0.0879724	2.51896	0.274729	0.114683	0.841177
Age	-1.60087	0.401305	2.38169	0.0476508	0.823924	0.578545	3.69365	0.00335807	0.201259	0.841177
Immune cell percent	-1.18656	0.560178	-15.3636	6.40608e-22	-0.0567514	0.954932	-0.577425	0.714895	1.66204	0.356023
Epithelial percent	0.216834	0.829074	15.8882	2.52711e-22	-1.75725	0.195946	0.508788	0.714895	-0.873436	0.675339
Fibroblast percent	2.14707	0.250873	0.40382	0.687781	4.18023	0.000672795	0.182982	0.855429	-1.7302	0.356023
d) TNBC MCCS Dataset
	PC1 (14.78%)		PC2 (10.37%)		PC3 (7.45%)		PC4 (6.31%)		PC5 (4.79%)
	Statistic	p-value	Statistic	p-value	Statistic	p-value	Statistic	p-value	Statistic	p-value
Sentrix ID	0.881912	0.875054	1.06101	0.624066	0.955987	0.656492	1.46391	0.280468	0.835351	0.771407
Sentrix Position	1.50734	0.276352	0.813126	0.627032	0.827289	0.656492	0.555302	0.859203	0.857662	0.771407
Mortality	3.19615	0.183818	0.376009	0.627032	2.7463	0.359151	4.11877	0.163726	0.12099	0.771407
Age	0.0326941	0.974025	0.881264	0.624066	0.446953	0.656492	-2.81461	0.0459611	-1.27128	0.771407
Immune cell percent	-5.70795	1.25885e-06	-8.42362	5.76634e-11	-1.01355	0.656492	-0.178141	0.859203	-0.902319	0.771407
Epithelial percent	8.17003	1.57062e-10	5.20367	8.46041e-06	-0.848799	0.656492	-0.755123	0.634313	0.89933	0.771407
Fibroblast percent	-0.320021	0.875054	5.05824	9.67139e-06	3.94002	0.00148558	1.70332	0.218397	0.29183	0.771407
* Statistic refers to t-stat derived from linear regression for continuous variables and F-stat derived from ANOVA for categorical variables

## Sheet: Table S3
Table S3: Statistical analysis comparing cell percentages, as predicted by EpiDISH, between breast cancer subtypes in the MCCS dataset
Highlighted values indicate statistically significant at adjusted p-value < 0.05
Cell Type	Breast cancer subtype		Sample #	EpiDISH median per breast cancer subtype		Wilcoxon rank sum
	A	B		A median (SIQ)	B median (SIQ)	Median difference (A-B)	p-value	adjusted p-value
Epithelial	TNBC	HER2+	63 vs 29	40.10 (9.66)	31.45 (13.06)	8.65	0.02951	0.0482892
	TNBC	Luminal A	63 vs 236	40.10 (9.66)	40.28 (7.01)	-0.18	0.535794	0.602769
	TNBC	Luminal B	63 vs 86	40.10 (9.66)	40.88 (6.85)	-0.78	0.269269	0.346203
	HER2+	Luminal A	29 vs 236	31.45 (13.06)	40.28 (7.01)	-8.83	0.00110672	0.00202955
	HER2+	Luminal B	29 vs 86	31.45 (13.06)	40.88 (6.85)	-9.43	0.000783177	0.00176215
	Luminal A	Luminal B	236 vs 86	40.28 (7.01)	40.88 (6.85)	-0.6	0.339825	0.40779
Fibroblasts	TNBC	HER2+	63 vs 29	18.17 (7.06)	16.64 (5.82)	1.56	0.711553	0.753409
	TNBC	Luminal A	63 vs 236	18.17 (7.06)	28.91 (5.00)	-10.75	1.01416e-11	1.82549e-10
	TNBC	Luminal B	63 vs 86	18.17 (7.06)	26.29 (5.31)	-8.13	1.17997e-06	4.2479e-06
	HER2+	Luminal A	29 vs 236	16.64 (5.82)	28.91 (5.00)	-12.27	4.84514e-09	4.36063e-08
	HER2+	Luminal B	29 vs 86	16.64 (5.82)	26.29 (5.31)	-9.65	3.58886e-06	1.07666e-05
	Luminal A	Luminal B	236 vs 86	28.91 (5.00)	26.29 (5.31)	2.62	0.0682867	0.0945508
Immune Cell	TNBC	HER2+	63 vs 29	41.87 (14.04)	50.99 (18.33)	-9.12	0.039499	0.0592484
	TNBC	Luminal A	63 vs 236	41.87 (14.04)	28.89 (7.17)	12.97	0.000181246	0.000466062
	TNBC	Luminal B	63 vs 86	41.87 (14.04)	29.67 (7.13)	12.2	0.00112753	0.00202955
	HER2+	Luminal A	29 vs 236	50.99 (18.33)	28.89 (7.17)	22.1	9.75543e-08	5.85325e-07
	HER2+	Luminal B	29 vs 86	50.99 (18.33)	29.67 (7.13)	21.32	7.95073e-07	3.57783e-06
	Luminal A	Luminal B	236 vs 86	28.89 (7.17)	29.67 (7.13)	-0.77	0.820719	0.820719

## Sheet: Table S4
Table S4: Statistical analysis comparing cell percentages as predicted by EpiDISH between TNBC NBCF dataset and breast cancer subtypes in the MCCS dataset
Differences in EpiDISH estimated cell composition in the TNBC NBCF dataset compared to breast cancer subtypes in the MCCS dataset. Highlighted values indicate statistically significant at adjusted p-value < 0.05
Cell Type	Breast cancer subtype		Sample #	EpiDISH median per breast cancer subtype		Wilcoxon rank sum
	A	B		A median (SIQ)	B median (SIQ)	Median difference (A-B)	p-value	adjusted p-value
Epithelial	TNBC NBCF	TNBC MCCS	62 vs 63	41.42 (14.85)	40.10 (9.66)	1.32	0.137854	0.228075
	TNBC NBCF	HER2+ MCSS	62 vs 29	41.42 (14.85)	31.45 (13.06)	9.97	0.00190565	0.00762261
	TNBC NBCF	Luminal A MCSS	62 vs 236	41.42 (14.85)	40.28 (7.01)	1.14	0.171056	0.228075
	TNBC NBCF	Luminal B MCSS	62 vs 86	41.42 (14.85)	40.88 (6.85)	0.54	0.435843	0.435843
Fibroblast	TNBC NBCF	TNBC MCCS	62 vs 63	14.29 (6.44)	18.17 (7.06)	-3.88	0.161548	0.228075
	TNBC NBCF	HER2+ MCSS	62 vs 29	14.29 (6.44)	16.64 (5.82)	-2.35	0.415988	0.435843
	TNBC NBCF	Luminal A MCSS	62 vs 236	14.29 (6.44)	28.91 (5.00)	-14.62	4.03327e-16	4.83993e-15
	TNBC NBCF	Luminal B MCSS	62 vs 86	14.29 (6.44)	26.29 (5.31)	-12	1.14248e-09	6.85489e-09
Immune Cell	TNBC NBCF	TNBC MCCS	62 vs 63	36.62 (14.90)	41.87 (14.04)	-5.25	0.425181	0.435843
	TNBC NBCF	HER2+ MCSS	62 vs 29	36.62 (14.90)	50.99 (18.33)	-14.37	0.00926725	0.0222414
	TNBC NBCF	Luminal A MCSS	62 vs 236	36.62 (14.90)	28.89 (7.17)	7.73	0.00868551	0.0222414
	TNBC NBCF	Luminal B MCSS	62 vs 86	36.62 (14.90)	29.67 (7.13)	6.96	0.0178465	0.035693

## Sheet: Table S5
Table S5: Survival analysis across cohorts on dichotomised cell composition variables
Log-rank survival analysis and univariate cox proportional hazards on cell composition variables dichotomised on the median per cohort ('low' < median, 'high' ≥ median). Highlighted values indicate statistically significant at p < 0.05
TNBC Survival Analysis
MCCS
	Log-rank			Cox proportional hazards
Variable	Number (low, high)	chi-square	p-value	HR (95% CI)	p-value
Immune Cell	31, 32	4.55	0.033	0.27 (0.07 - 0.98)	0.047
Epithelial Cell	31, 32	1.86	0.172	2.22 (0.68 - 7.22)	0.184
Fibroblast	31, 32	1.827	0.176	2.21 (0.68 - 7.19)	0.187
NBCF
	Log-rank			Cox proportional hazards
Variable	Number (low, high)	chi-square	p-value	HR (95% CI)	p-value
Immune Cell	31, 31	4.99	0.026	0.44 (0.21 - 0.92)	0.03
Epithelial Cell	31, 31	3.89	0.049	2.08 (0.99 - 4.36)	0.0533
Fibroblast	31, 31	0.387	0.534	1.26 (0.61 - 2.59)	0.536
GSE141441
	Log-rank			Cox proportional hazards
Variable	Number (low, high)	chi-square	p-value	HR (95% CI)	p-value
Immune Cell	83, 83	4.63	0.0314	0.59 (0.37 - 0.96)	0.0333
TCGA							TCGA sample overlap between groups dichotamised by H&E TILs and EpiDISH
	Log-rank			Cox proportional hazards					EpiDISH IC
Variable	Number (low, high)	chi-square	p-value	HR (95% CI)	p-value				Immune High	Immune Low
H&E TILS%	36, 31	1.43	0.232	0.45 (0.12 - 1.72)	0.244		H&E TILs	TILs < 10%	14	22
Immune Cell	33, 34	6.68	0.0098	0.20 (0.05 - 0.76)	0.019			TILs > 10%	20	11
HER2+ Survival Analysis
MCCS
	Log-rank			Cox proportional hazards
Variable	Number (low, high)	chi-square	p-value	HR (95% CI)	p-value
Immune Cell	14, 15	1.85	0.174	0.34 (0.07 - 1.75)	0.197
Epithelial Cell	14, 15	1.32	0.251	2.52 (0.49 - 12.98)	0.271
Fibroblast	14, 15	0.355	0.551	0.63 (0.14 - 2.82)	0.547
Luminal A Survival Analysis
MCCS
	Log-rank			Cox proportional hazards
Variable	Number (low, high)	chi-square	p-value	HR (95% CI)	p-value
Immune Cell	118, 118	1.9	0.169	1.560 (0.824 - 2.952)	0.172
Epithelial Cell	118, 118	0.8	0.371	0.75 (0.40 - 1.41)	0.372
Fibroblast	118, 118	0.979	0.322	0.73 (0.39 - 1.37)	0.324
Luminal B Survival Analysis
MCCS
	Log-rank			Cox proportional hazards
Variable	Number (low, high)	chi-square	p-value	HR (95% CI)	p-value
Immune Cell	43, 43	0.371	0.543	1.43 (0.45 - 4.50)	0.543
Epithelial Cell	43, 43	0.4	0.525	0.69 (0.22 - 2.18)	0.528
Fibroblast	43, 43	0.435	0.51	0.68 (0.22 - 2.15)	0.513

## Sheet: Table S6
Table S6: Cox proportional hazards model on immune cell percentage as a continuous measure
Cox proportional hazards analysis on DNA methylation-based immune cell percentage as a continuous variable. Highlighted values indicate statistically significant at p < 0.05
* model 0: unadjusted; Model 1: adjusted for age; Model 2; adjusted for age and grade where available
TNBC Survival Analysis
		Model 0*		Model 1*		Model 2*
Cohort	Variable	HR (95% CI)	p-value	HR (95% CI)	p-value	HR (95% CI)	p-value
MCCS	Immune Cell Percent	0.98 (0.95 - 1.01)	0.258	0.98 (0.95 - 1.01)	0.275
NBCF	Immune Cell Percent	0.98 (0.96 - 0.996)	0.019	0.98 (0.96 - 0.997)	0.0235	0.98 (0.96 - 0.997)	0.022
TCGA	Immune Cell Percent	0.97 (0.93 - 1.00)	0.078	0.97 (0.93 - 1.01)	0.0879
GSE141441	Immune Cell Percent	0.98 (0.96 - 0.99)	0.00348	0.98 (0.96 - 0.99)	0.00333	0.98 (0.96 - 0.99)	0.00279
HER2+ Survival Analysis
		Model 0*		Model 1*
Cohort	Variable	HR (95% CI)	p-value	HR (95% CI)	p-value
MCCS	Immune Cell Percent	0.982(0.94 - 1.02)	0.379	0.98 (0.95 - 1.02)	0.411
Luminal A Survival Analysis
		Model 0*		Model 1*
Cohort	Variable	HR (95% CI)	p-value	HR (95% CI)	p-value
MCCS	Immune Cell Percent	1.02 (0.99 - 1.04)	0.171	1.02 (0.995 - 1.04)	0.1186
Luminal B Survival Analysis
		Model 0*		Model 1*
Cohort	Variable	HR (95% CI)	p-value	HR (95% CI)	p-value
MCCS	Immune Cell Percent	1.00 (0.96 - 1.05)	0.971	1.00 (0.96 - 1.05)	0.97

## Sheet: Table S7
Table S7:Cox proportional hazards model on epithelial and fibroblast cells as a continuous measure in the MCCS and NBCF datasets
Cox proportional hazards analyses of epithelial and fibroblast cell content, as a continous variable, in the MCCS and NBCF datasets. Highlighted values indicate statistically significant at p-value < 0.05
* model 0: unadjusted; Model 1: adjusted for age; Model 2; adjusted for age and grade where available
TNBC Survival Analysis
MCCS
	Model 0*		Model 1*
Variable (%)	HR (95% CI)	p-value	HR (95% CI)	p-value
Epithelial Cell	1.01 (0.98 - 1.04)	0.566	1.01 (0.98 - 1.04)	0.563
Fibroblast Percent	1.04 (0.98 - 1.09)	0.189	1.04 (0.98 - 1.09)	0.206
NBCF
	Model 0*		Model 1*		Model 2*
Variable (%)	HR (95% CI)	p-value	HR (95% CI)	p-value	HR (95% CI)	p-value
Epithelial Cell	1.02 (1.00 - 1.04)	0.02	1.02 (1.00 - 1.04)	0.0331	1.02 (1.00 - 1.04)	0.0306
Fibroblast Percent	1.01 (0.97 - 1.04)	0.717	1.01 (0.98 - 1.04)	0.6202	1.011 (0.97 - 1.05)	0.6215
HER2+ Survival Analysis
MCCS
	Model 0*		Model 1*
Variable (%)	HR (95% CI)	p-value	HR (95% CI)	p-value
Epithelial Cell	1.03 (0.98 - 1.08)	0.308	1.03 (0.98 - 1.08)	0.304
Fibroblast Percent	1.01 (0.92 - 1.11)	0.776	1.01 (0.92 - 1.10)	0.888
Luminal A Survival Analysis
MCCS
	Model 0*		Model 1*
Variable (%)	HR (95% CI)	p-value	HR (95% CI)	p-value
Epithelial Cell	0.98 (0.96 - 1.01)	0.256	0.98 (0.96 - 1.01)	0.26
Fibroblast Percent	0.99 (0.95 - 1.03)	0.55	0.98 (0.94 - 1.02)	0.353
Luminal B Survival Analysis
MCCS
	Model 0*		Model 1*
Variable (%)	HR (95% CI)	p-value	HR (95% CI)	p-value
Epithelial Cell	1.01 (0.96 - 1.07)	0.624	1.01 (0.96 - 1.07)	0.622
Fibroblast Percent	0.98 (0.92 - 1.05)	0.541	0.98 (0.92 - 1.05)	0.542

## Sheet: Table S8
Table S8: Statistical analysis of the association between EpiDISH estimated immune cell content and H&E scored TILs in the TCGA TNBC dataset
TCGA samples with >30% TILS, as scored from H&E, have been grouped together. Highlighted values indicate statistically significant at adjusted p < 0.05
H&E TIL group		Sample #	EpiDISH median per H&E TIL group		Wilcoxon rank sum
A	B	A vs B	A median (SIQ)	B median (SIQ)	Median difference (A-B)	p-value	adjusted p-value
< 1%	1-10%	14 vs 22	29.87 (11.39)	25.48 (12.67)	4.39	0.98723	0.98723
< 1%	10-20%	14 vs 16	29.87 (11.39)	34.71 (11.02)	-4.84	0.376918	0.471148
< 1%	20-30%	14 vs 9	29.87 (11.39)	50.48 (7.11)	-20.62	0.00688701	0.022484
< 1%	> 30%	14 vs 6	29.87 (11.39)	52.42 (6.33)	-22.55	0.00872033	0.022484
1-10%	10-20%	22 vs 16	25.48 (12.67)	34.71 (11.02)	-9.22	0.211669	0.302384
1-10%	20-30%	22 vs 9	25.48 (12.67)	50.48 (7.11)	-25	0.00899362	0.022484
1-10%	> 30%	22 vs 6	25.48 (12.67)	52.42 (6.33)	-26.94	0.00653501	0.022484
10-20%	20-30%	16 vs 9	34.71 (11.02)	50.48 (7.11)	-15.78	0.0271516	0.0452526
10-20%	> 30%	16 vs 6	34.71 (11.02)	52.42 (6.33)	-17.71	0.0266173	0.0452526
20-30%	> 30%	9 vs 6	50.48 (7.11)	52.42 (6.33)	-1.93	0.528671	0.587413
